# Supplementary material for: Community wide electronic distribution of summary health care utilization data
Source: BMC Med Inform Decis Mak. 2006 Mar 20;6:17. doi: 10.1186/1472-6947-6-17 (PMC1435745; doi:10.1186/1472-6947-6-17)
Supplement: Additional File 1 — Formats for Daily Utilization Reports – This file includes samples of each of the four daily reports identified in the Methods Section. These formats were used in the procedures described in the study. Additional information concerning these formats is available from the authors. [file 1472-6947-6-17-S1.xls]

## Sheet: Table A
Table A
Hospital Inpatient Census
Medical / Surgical and Intensive / Cardiac Care Units
Syracuse Hospitals
		Med/Surg	Adult	Hospital		Med/Surg & ICU/CCU				ED Visits
		Census	ICU/CCU	Total
			Census	Ex. Newb.		Adm.	Disch.	Turnover
CGH
	2002-01-01	106	6	138		21	21	0		75
	2002-01-02	104	7	136		11	14	3		64
	2002-01-03	107	8	143		24	24	0		60
	2002-01-04	106	7	142		28	23	-5		56
	2002-01-05	107	8	149		29	27	-2		67
	2002-01-06	101	8	144		9	16	7		62
	2002-01-07	94	8	129		6	16	10		69
	Mean	103.571	7.42857	140.143		128	141	13		453
CH
	2002-01-01	143	18	243		32	41	9		124
	2002-01-02	142	18	245		22	20	-2		121
	2002-01-03	145	21	259		46	42	-4		119
	2002-01-04	163	24	289		44	38	-6		109
	2002-01-05	163	23	285		51	42	-9		159
	2002-01-06	165	24	284		29	36	7		133
	2002-01-07	169	25	293		26	24	-2		136
	Mean	155.714	21.8571	271.143		250	243	-7		901
SJHHC
	2002-01-01	165	22	241		35	39	4		157
	2002-01-02	175	18	253		23	15	-8		149
	2002-01-03	178	22	265		51	47	-4		126
	2002-01-04	204	27	287		59	37	-22		131
	2002-01-05	201	26	286		48	52	4		137
	2002-01-06	197	24	274		27	33	6		127
	2002-01-07	198	22	268		23	20	-3		143
	Mean	188.286	23	267.714		266	243	-23		970
UH
	2002-01-01	167	25	232		42	23	-19		153
	2002-01-02	177	22	245		14	8	-6		108
	2002-01-03	179	24	257		38	31	-7		103
	2002-01-04	185	25	261		41	32	-9		121
	2002-01-05	186	26	263		27	29	2		119
	2002-01-06	191	30	273		18	8	-10		130
	2002-01-07	187	32	272		19	13	-6		125
	Mean	181.714	26.2857	257.571		199	144	-55		859
Totals
	2002-01-01	581	71	854		130	124	-6		509
	2002-01-02	598	65	879		70	57	-13		442
	2002-01-03	609	75	924		159	144	-15		408
	2002-01-04	658	83	979		172	130	-42		417
	2002-01-05	657	83	983		155	150	-5		482
	2002-01-06	654	86	975		83	93	10		452
	2002-01-07	648	87	962		74	73	-1		473
	Mean	629.286	78.5714	936.571		843	771	-72		3183

## Sheet: Table B
Table B
Hospital Emergency Department
Ambulance Transports Received
Syracuse Hospitals
		Hours	Transports	Transports		Hours	Transports	Transports		Total	Total		ED Visits
		On	Received	Per Hour		Not On	Received	Per Hour		Transports	Transports
		Diversion				Diversion					Per Hour
CGH
	2002-01-01	0	0	-		24	14	0.583333		14	0.583333		75
	2002-01-02	0	0	-		24	14	0.583333		14	0.583333		64
	2002-01-03	2.6	0	0		21.4	16	0.747664		16	0.666667		60
	2002-01-04	0	0	-		24	17	0.708333		17	0.708333		56
	2002-01-05	0	0	-		24	9	0.375		9	0.375		67
	2002-01-06	0	0	-		24	9	0.375		9	0.375		62
	2002-01-07	5	3	0.6		19	13	0.684211		16	0.666667		69
	Total	7.6	3	0.394737		160.4	92	0.573566		95	0.565476		453
CH
	2002-01-01	0	0	-		24	27	1.125		27	1.125		124
	2002-01-02	2.5	1	0.4		21.5	25	1.16279		26	1.08333		121
	2002-01-03	1.8	0	0		22.2	27	1.21622		27	1.125		119
	2002-01-04	0	0	-		24	27	1.125		27	1.125		109
	2002-01-05	6.7	0	0		17.3	25	1.44509		25	1.04167		159
	2002-01-06	0	0	-		24	16	0.666667		16	0.666667		133
	2002-01-07	2.7	1	0.37037		21.3	39	1.83099		40	1.66667		136
	Total	13.7	2	0.145985		154.3	186	1.20544		188	1.11905		901
SJHHC
	2002-01-01	0	0	-		24	34	1.41667		34	1.41667		157
	2002-01-02	1.5	0	0		22.5	43	1.91111		43	1.79167		149
	2002-01-03	0	0	-		24	26	1.08333		26	1.08333		126
	2002-01-04	0	0	-		24	32	1.33333		32	1.33333		131
	2002-01-05	3.9	0	0		20.1	33	1.64179		33	1.375		137
	2002-01-06	5.1	7	1.37255		18.9	25	1.32275		32	1.33333		127
	2002-01-07	9.9	10	1.0101		14.1	30	2.12766		40	1.66667		143
	Total	20.4	17	0.833333		147.6	223	1.51084		240	1.42857		970
UH
	2002-01-01	0	0	-		24	25	1.04167		25	1.04167		153
	2002-01-02	0	0	-		24	24	1		24	1		108
	2002-01-03	7.2	6	0.833333		16.8	17	1.0119		23	0.958333		103
	2002-01-04	5.1	6	1.17647		18.9	23	1.21693		29	1.20833		121
	2002-01-05	5.6	3	0.535714		18.4	20	1.08696		23	0.958333		119
	2002-01-06	0	0	-		24	30	1.25		30	1.25		130
	2002-01-07	5.2	4	0.769231		18.8	24	1.2766		28	1.16667		125
	Total	23.1	19	0.822511		144.9	163	1.12491		182	1.08333		859
Total
	2002-01-01	0	0	-		96	100	1.04167		100	4.16667		509
	2002-01-02	4	1	0.25		92	106	1.15217		107	4.45833		442
	2002-01-03	11.6	6	0.517241		84.4	86	1.01896		92	3.83333		408
	2002-01-04	5.1	6	1.17647		90.9	99	1.08911		105	4.375		417
	2002-01-05	16.2	3	0.185185		79.8	87	1.09023		90	3.75		482
	2002-01-06	5.1	7	1.37255		90.9	80	0.880088		87	3.625		452
	2002-01-07	22.8	18	0.789474		73.2	106	1.44809		124	5.16667		473
	Total	64.8	41	0.632716		607.2	664	1.09354		705	4.19643		3183

## Sheet: Table C
Table C
Nursing Home - Hospital Report
2002-01-07
		Birchwood	The	Iroquois		James		Jewish	Loretto	Nottingham	Rosewood	St.	Sunnyside		Syracuse		Van Duyn		Vivian
			Crossings			Square		Home			Heights	Camillus			Home				Teal
																			Howard
Beds Available				F	M	F	M						F	M	F	M	F	M	F	M
	Rehab	12	7	1	0	5	3	6	8			4
	Non Rehab	8	0	0	0	5	3	0	4			1
	Special Needs	0	0	0	0	3	4	2	0			0
	Total	20	7	1	0	13	10	8	12	0	0	5	0	2	0	2	8	4	2	1
Admissions		5	1	0		5		2	9	0	0	8	2		2		3		3
	(Last 4 Days)
Available beds may be specific to gender, care needs, and/or payor status.
				Candidates for						Hours on Ambulance					Medical / Surgical Census
				Placement						Diversion					Excluding Critical Care
				Rehab		Non		Vent		2002-01-04	2002-01-05	2002-01-06			2002-01-05		2002-01-06		2002-01-07
						Rehab
Community General Hospital				6		4		0		0	0	0			107		101		94
Crouse Hospital				16		12		1		0	6.7	0			163		165		169
St. Joseph's Hospital Health Center				10		2		0		0	3.9	5.1			201		197		198
University Hospital - SUNY UMU				7		2		0		5.1	5.6	0			186		191		187
	Total			39		20		1		5.1	16.2	5.1			657		654		648

## Sheet: Table D
Table D
CPEP / Psychiatric Report
Syracuse Hospitals
		Census							Admissions							Discharges
		CGH	SJHHC	UH	HPC	HPC	Total		CGH	SJHHC	UH	HPC	HPC	Total		CGH	SJHHC	UH	HPC	HPC	Total
					Adult	C/Y						Adult	C/Y						Adult	C/Y
Inpatient
	2004-12-06	25	30	22	84	22	183		6	2	0	0	0	8		4	2	0	1	0	7
	2004-12-07	24	30	21	86	23	184		1	3	1	3	2	10		3	3	4	1	1	12
	2004-12-08	21	30	22	85	24	182		2	4	2	1	1	10		4	4	0	2	0	10
	2004-12-09	22	30	21	85	25	183		2	3	1	1	1	8		1	3	1	1	0	6
	2004-12-10	22	27	19	86	24	178		2	2	1	1	1	7		2	5	3	0	2	12
	2004-12-11	22	29	20	86	24	181		1	3	2	0	0	6		0	1	1	0	0	2
	2004-12-12	23	30	21	86	24	184		0	1	0	0	0	1		0	0	0	0	0	0
	Mean /	22.7143	29.4286	20.8571	85.4286	23.7143	182.143		14	18	7	6	5	50		14	18	9	5	3	49
	Total
		Diversion		Census					Referrals
CPEP		Hours		EOB	Total				CGH	SJHHC	UH	HPC	Other	Other County		Total
													On.Cty	Child	Adult
	2004-12-06	5.3		4	27				2	2	0	0	0	0	0	4
	2004-12-07	14.3		2	23				1	0	2	1	0	0	0	4
	2004-12-08	6.2		4	18				0	2	1	1	0	1	0	5
	2004-12-09	0		4	19				1	2	0	0	0	1	1	5
	2004-12-10	0		4	26				2	2	0	0	0	0	0	4
	2004-12-11	0		1	14				0	1	0	0	0	0	0	1
	2004-12-12	0		0	15				0	0	0	0	0	0	0	0
	Total	25.8		2.71429	20.2857				6	9	3	2	0	2	1	23
Admissions Refused by Reason									CGH	SJHHC	UH	Other	Total
	Dec 6 - 12
	Acuity Issue											2	2	(Strong Memorial, Cayuga)
	Bed availablity / other hospitals											3	3	(Brylin, HPC, MVPC)
	Capacity Issue												0
	Clinical												0
	Communication Issue												0
	Does not meet acute care criteria												0
	Infectious Diagnosis Issue												0
	Left AMA Previously												0
	Medical Instability												0
	No Reason												0
	Not admitting / time of day												0
	Not Appropriate												0
	Other												0
	Patient Refused Lab Work												0
	Physician Issue												0
	Staffing Issues												0
	Total								0	0	0	5	5
Admission Refusals by Week
	Dec 1 - 5			1
	Dec 6 - 12			5
